# Supplementary material for: Mn2 Dimers Encapsulated in Silicon Cages: A Complex Challenge to MC-SCF Theory
Source: Molecules. 2022 Nov 3;27(21):7544. doi: 10.3390/molecules27217544 (PMC9658461; doi:10.3390/molecules27217544)
Supplement: Supplementary file 1 [file molecules-27-07544-s001.zip]

Archive with 1 entries (1 files):
- molecules-1977868-supplementary.pdf
